# Supplementary material for: Microcystins Exposure and the Risk of Metabolic Syndrome: A Cross-Sectional Study in Central China
Source: Toxins (Basel). 2024 Dec 14;16(12):542. doi: 10.3390/toxins16120542 (PMC11679381; doi:10.3390/toxins16120542)
Supplement: Supplementary file 1 [file toxins-16-00542-s001.zip]

Archive with 9 entries (9 files):
- bccl.tex
- Definitions/chicago2.bst
- Definitions/journalnames.tex
- Definitions/mdpi.bst
- Definitions/mdpi.cls
- Definitions/logo-ccby.eps
- Definitions/logo-updates.eps
- Definitions/logo-mdpi.eps
- Definitions/logo-orcid.pdf
